# Supplementary material for: Identification, Pathogenicity, and Reverse Genetics System Construction of a Pseudorabies Virus Isolate from Pigs in China
Source: Vet Sci. 2025 May 26;12(6):519. doi: 10.3390/vetsci12060519 (PMC12197798; doi:10.3390/vetsci12060519)
Supplement: Supplementary file 1 [file vetsci-12-00519-s001.zip]

Archive with 1 entries (1 files):
- vetsci-3586923-supplementary.pptx
